# Supplementary material for: The Effect of Necrosis Inhibitor on Dextran Sulfate Sodium Induced Chronic Colitis Model in Mice
Source: Pharmaceutics. 2023 Jan 9;15(1):222. doi: 10.3390/pharmaceutics15010222 (PMC9862178; doi:10.3390/pharmaceutics15010222)
Supplement: Supplementary file 1 [file pharmaceutics-15-00222-s001.zip]

Archive with 1 entries (1 files):
- pharmaceutics-2102662-supplementary.pdf
